# Supplementary material for: Delta-Integration of Single Gene Shapes the Whole Metabolomic Short-Term Response to Ethanol of Recombinant Saccharomyces cerevisiae Strains
Source: Metabolites. 2020 Apr 3;10(4):140. doi: 10.3390/metabo10040140 (PMC7241245; doi:10.3390/metabo10040140)
Supplement: Supplementary file 1 [file metabolites-10-00140-s001.zip › Supplementary Tables and Figures/Supplementary tables.xlsx]

## Sheet: Table S1
Table S1.
Sample	Phenotype	Ethanol % (v/v)	"1-3-Octadiene"	"4-Allyl-2-6-dimethyoxphenol"	"PC(15:0/18:2(9Z	(e)-Linalool oxide	(N(omega)-L-arginino)succinic acid	(S)-3-methyl-2-oxovalerate	1-Heptanol	1-pyrroline-3-hydroxy-5-carboxylic acid	1-Pyrroline-5-carboxylic acid	1D-myo-inositol 1-phosphate	2-[(Methylthio)methyl]-2-butenal	2-acetyl-1-pyrroline	2-Aminoacrylic acid	2-Aminobutyrate	2-Dehydropantolactone	2-Pentylthiophene	2-phenylbut-2-enal	3-(indol-3-yl)pyruvate	3-(indol-3-yl)pyruvic acid	3-(Methylsulfanyl)Propanal	3-Aminopropionaldehyde	3-Dehydroshikimic acid	3-mercaptohexyl acetate	4-(Glutamylamino) butanoate	4-(Methylthio)butan-1-ol	4-Aminobenzoic acid	4-deoxypyridoxine	4-Ethyl-2-isopropyl-5-methylthiazole	4-Hydroxy-L-threonine	4-Methylthio-2-oxobutanoate	4-methylumbelliferone	4-Vinylphenol	5-Amino-6-ribitylamino uracil	5-aminolevulinate	5-Aminolevulinic acid	5-Hydroxylysine	5'-Deoxyadenosine	5'-Methylthioadenosine	8-amino-7-oxononanoate	Acetamidopropanal	Acetylcarnitine DL	Acetyllysine	Adenine	Adenosine	Adenosine 2'-phosphate	aldehydo-D-Xylose	aminoacetaldehyde
27P-0-1.d	27P	0	0	0	0	56047	137167	0	0	7776784	0	120590	291142	0	749427	256294	275522	0	7773363	0	72775	184064	1295981	450289	469256	82782	209339	1003089	75549	128019	0	829990	93736	221092	0	0	283601	59416	136141	630565	289605	13346741	616144	1149231	0	18032368	0	0	86875
27P-0-2.d	27P	0	0	0	0	0	0	0	0	6468591	56719	59459	255501	0	567202	112770	348351	0	6310356	0	0	176565	1110789	178804	420749	71009	196289	665228	0	107199	404220	1481503	89942	203433	0	0	192337	0	124258	556272	0	11246927	576012	1023562	0	16839257	0	283066	0
27P-0-3.d	27P	0	0	0	27851515	0	0	0	0	6188231	0	57664	250977	0	544470	96175	846107	66927	5541326	0	0	0	934019	162166	493135	0	161658	1536450	62248	0	356634	658767	85210	161658	0	0	0	0	109076	556394	0	10961782	445068	862647	0	15296123	0	229801	303392
27P-0-4.d	27P	0	0	0	0	0	0	0	1470358	7006385	0	89727	256074	0	634678	211449	0	0	7314254	0	68122	0	1046304	285252	434656	83122	0	978637	0	0	423948	0	0	324509	0	0	225026	0	114235	514360	0	11085192	498034	1462773	434693	19749746	0	298499	185485
27P-0-5.d	27P	0	0	0	0	0	114795	0	1487445	6318085	54716	55222	252410	0	549660	198418	357880	0	6057504	0	0	0	976945	168907	433879	0	182734	967939	0	0	0	73622	91421	0	0	149955	0	0	122787	570941	0	11472906	552017	1042220	0	17017365	0	0	0
27P-20-1.d	27P	20	0	0	0	0	155247	0	1483504	6072386	0	0	202600	0	568328	259565	383367	0	7110322	0	119126	0	984757	60281	411369	331573	200016	1316187	52018	0	344844	206553	84143	211794	0	0	167024	0	101506	595345	279612	10428042	118893	1129928	336484	19640421	0	0	0
27P-20-2.d	27P	20	0	0	0	0	126424	0	1467546	6365405	0	55007	216422	0	597380	292791	395133	0	7394793	0	64319	0	1148837	72377	456746	0	215157	2032115	0	0	337376	174040	85659	234109	0	0	189314	0	97045	665185	279967	11315836	133572	960766	0	16264448	0	0	0
27P-20-3.d	27P	20	0	0	0	0	109556	0	1450663	5888344	0	58541	203186	0	565461	259675	381207	0	6938187	0	0	0	985130	61076	406730	0	194260	670158	0	0	0	559714	85495	0	0	0	165929	0	89607	596219	282393	10126411	111987	861944	0	15770406	0	0	0
27P-20-4.d	27P	20	0	0	0	0	118316	0	0	5884466	0	0	207084	0	535755	264631	368636	0	6754093	0	0	0	977943	0	419941	0	189601	1196671	62054	0	0	223872	87279	201679	0	0	169601	0	95627	602465	0	10377945	116432	854167	0	15359149	0	0	0
27P-20-5.d	27P	20	0	0	0	0	116783	0	1419592	5509409	0	0	194490	0	505517	134555	380112	0	6198167	0	160423	0	913693	61417	423851	0	156772	1640459	274433	0	0	544862	88925	0	52678	0	158225	0	90637	538219	0	9497335	108881	711631	0	14487788	0	0	323769
27P-21-1.d	27P	21	0	0	0	0	117901	0	0	6492564	0	66638	182835	0	689680	198345	438280	0	8634156	0	61461	0	1063945	97846	354082	0	178485	616797	53135	0	0	679506	81658	200526	0	0	0	0	76557	552490	274744	9518342	109713	705165	0	14035242	0	0	114130
27P-21-2.d	27P	21	0	0	0	0	113000	0	0	5555054	0	0	175521	0	561858	172947	366933	0	6726172	0	58541	0	956765	0	362328	0	185013	687001	52841	0	0	138438	81624	0	0	0	144597	0	80949	554415	268619	9520792	115890	706866	0	13969639	0	0	0
27P-21-3.d	27P	21	0	0	0	0	0	0	0	6440080	0	86330	186095	0	700088	218753	292716	0	8269626	0	0	0	1119741	134783	348936	0	185381	794157	0	0	0	200513	82386	193702	0	0	183586	0	83114	523443	265778	9460091	104473	0	0	13960693	0	0	0
27P-21-4.d	27P	21	0	0	0	146133	0	0	0	5391775	0	0	172173	0	539630	153891	401026	0	6467737	0	55431	0	927874	0	360649	0	181306	514541	50847	0	0	760974	82602	0	0	0	139030	0	82704	536468	261005	9460899	108349	735911	0	13508029	0	272157	0
27P-21-5.d	27P	21	0	0	0	0	134379	0	0	6022766	0	52622	203421	0	593068	164407	0	0	6801545	0	61714	0	1140509	68306	436670	0	193040	1143366	0	0	0	461358	77024	194896	0	0	0	0	84248	524032	254834	10683529	107404	0	327451	13777116	0	0	341384
27P-22-1.d	27P	22	0	0	0	0	99437	0	1315694	5379058	0	0	165738	0	551143	208399	356966	0	6636153	0	0	0	1010437	0	330053	0	190765	1792971	0	0	0	214210	0	209532	0	0	123234	0	85569	511214	253563	9427001	149558	681492	325237	13538884	0	0	0
27P-22-2.d	27P	22	0	0	0	0	0	0	0	4690035	0	0	146871	0	465295	181169	299982	0	5623215	0	62631	0	0	0	280453	0	157259	2619359	0	0	0	522172	73076	165283	0	0	107804	0	72828	418226	262100	7942658	123654	0	0	11544714	0	0	0
27P-22-3.d	27P	22	0	69230	0	0	131815	144209	0	5079237	0	0	156269	0	552081	199409	367341	0	6356892	0	125970	0	919186	0	310200	0	177139	948169	167612	0	0	722493	0	0	0	0	119271	0	99123	477363	0	8800728	144392	666531	0	15760942	0	0	181973
27P-22-4.d	27P	22	0	0	0	52226	0	152134	0	5020958	0	0	157632	0	518727	192880	388586	0	6096672	0	0	0	911810	0	315317	0	179064	2511627	0	0	0	0	75784	197255	0	0	120960	0	82232	498268	251693	8929672	138121	716865	0	12196340	0	0	0
27P-22-5.d	27P	22	0	0	0	0	107913	0	0	5421988	0	0	173567	0	531411	230547	379235	0	6299110	0	54760	0	933998	55793	404984	0	181190	1523485	0	0	0	491877	72234	182653	0	0	154632	0	102268	477769	240178	10238553	151972	670262	0	13564906	0	0	282682
27P-23-1.d	27P	23	0	0	0	0	154306	124118	0	6118605	0	342391	176132	0	707158	246438	310213	0	8110295	1576109	82954	0	1234319	706770	315171	0	337220	541492	387495	0	290821	0	78584	338871	0	0	117986	0	87184	489171	243020	9877170	1713065	633574	150431	18431507	0	0	0
27P-23-2.d	27P	23	0	0	0	0	135523	0	0	4636041	0	178064	141670	0	540979	193004	0	0	5978800	0	75796	0	938312	0	267991	0	169179	468963	0	0	151501	0	72059	189138	0	0	0	0	76386	394380	244295	8574296	1404937	0	164177	13459777	0	0	0
27P-23-3.d	27P	23	0	0	0	0	125470	0	0	4916107	0	158476	143972	0	566394	208975	0	0	6282723	0	0	0	924116	108958	288662	0	178625	757552	0	0	200631	0	75537	0	0	0	100504	0	73064	466511	0	9143199	1529632	583560	193505	14257698	0	0	0
27P-23-4.d	27P	23	0	0	0	0	135861	0	1217229	4992660	0	198387	150332	0	592746	225295	0	0	6390499	798087	61107	0	1123791	244733	298911	0	186739	660538	0	0	170367	0	72445	0	0	0	100751	0	76280	461618	236151	9670916	1620773	595572	247106	14130113	0	0	0
27P-23-5.d	27P	23	0	0	0	0	126223	0	0	5264470	0	161842	163690	0	634435	239408	0	0	6521726	0	76477	0	1053242	252070	339917	276229	180356	1414706	0	0	0	0	71412	181421	0	0	125599	0	70690	444378	236989	10084758	1505555	555505	263569	13560417	0	0	183110
27P-24-1.d	27P	24	0	0	0	0	117511	141775	0	4540997	0	170817	134492	0	543351	196998	333922	0	5964906	0	78200	0	949103	318810	247638	0	196356	581934	55583	0	0	0	78246	182566	0	0	77567	0	74699	417832	230491	8718730	1751119	480648	0	14262038	0	0	0
27P-24-2.d	27P	24	0	0	0	0	0	0	1167519	4901252	0	206339	154487	0	552072	166529	0	0	5878863	0	63467	0	1018670	336150	317084	0	234788	1719111	0	0	0	0	69293	237019	0	0	80405	0	88378	381451	236130	9547516	1743131	594521	277118	13780277	0	0	121136
27P-24-3.d	27P	24	0	0	0	0	132435	124206	0	4439045	0	199559	128213	0	535272	193463	0	0	5881432	794042	130549	0	956682	338341	278273	0	178652	710207	0	0	0	0	70398	187292	0	0	87459	0	0	387339	235068	8829539	1783484	520944	271282	17380417	0	0	0
27P-24-4.d	27P	24	0	0	0	0	0	0	0	4804155	0	166494	147928	0	505222	167632	0	0	6002912	0	66501	0	942660	400498	264042	0	265962	945488	0	0	0	0	71912	268294	0	77212	0	0	0	340704	231307	8799187	1543173	406177	0	12730467	0	0	0
27P-24-5.d	27P	24	0	0	0	0	102405	0	1162837	4213365	0	157747	121737	0	506353	197605	300626	0	5621387	628066	65706	0	814944	295757	233399	274240	161229	726040	0	0	0	0	69683	178815	0	0	0	0	65613	353049	224871	8072521	1618733	441683	255202	13777437	0	0	0
F2-0-1.d	F2	0	0	0	0	0	149079	146185	1128060	3683248	68415	0	142839	0	353428	0	0	0	3310213	0	0	0	557648	87315	867925	260840	104489	733221	0	0	0	0	66803	112276	0	0	190393	0	145429	347533	228597	6305441	892341	340121	326030	11050296	177400	0	0
F2-0-2.d	F2	0	0	0	0	0	150600	140870	1125616	3619824	72707	0	139139	0	349749	0	0	0	3269913	0	0	0	596148	91403	860955	0	103490	1233945	0	0	226731	0	66590	114752	0	0	198165	0	136823	343702	0	6312716	908908	334193	240143	11595693	137353	0	0
F2-0-3.d	F2	0	0	0	0	0	158988	134101	0	4448022	88733	65819	166602	121457	465893	94845	0	0	4401602	0	0	0	704006	256302	1044464	0	109821	836723	0	0	0	0	0	117556	0	59220	260501	0	143599	367589	217940	7302031	953362	393875	0	11641669	170022	0	0
F2-0-4.d	F2	0	0	0	0	0	149065	139564	1114216	3490978	0	0	138707	95645	320567	0	0	0	3049142	0	0	0	534574	64041	840634	0	104885	1053629	0	0	0	0	66724	111569	0	0	190619	0	137163	333325	216263	6062694	870966	328770	234713	10666735	156540	0	0
F2-0-5.d	F2	0	0	0	0	0	161939	115820	0	3652273	80235	0	145531	118690	325254	0	0	0	3071138	0	92485	115288	586406	119922	1030861	0	98434	1016284	151695	0	0	0	0	105925	0	0	0	0	156070	361690	219670	6733184	897629	331685	0	11595175	155347	0	184693
F2-20-1.d	F2	20	0	0	0	0	115039	0	0	4004880	0	110986	124785	0	342505	192560	0	0	4783282	0	0	0	690118	221625	751337	0	0	1704020	0	0	0	0	62567	212124	0	0	142499	0	103257	570590	214717	5924208	1487780	251522	204963	10957543	0	0	390602
F2-20-2.d	F2	20	0	0	0	0	144849	127694	1073246	3555614	0	63791	102391	0	311010	148978	0	0	4014343	0	114491	0	684870	85793	756375	0	115999	403900	186590	0	228836	0	0	123068	0	0	135614	0	152563	621345	206239	6258256	1719302	262392	70093	11942164	0	0	402077
F2-20-3.d	F2	20	0	0	0	0	115778	0	1079285	3926824	0	84921	122496	0	350122	164139	0	0	4650892	0	0	0	673525	203877	755554	0	123008	526525	0	0	196442	0	66047	135075	0	0	132545	0	110842	603608	214894	6096057	1626923	216181	204526	12138917	0	0	0
F2-20-4.d	F2	20	0	0	0	0	129712	124990	0	4028076	0	60804	135136	96264	307006	148613	0	0	4512716	0	0	0	663591	117455	822556	0	0	585465	0	0	0	0	0	171082	0	0	123009	0	112673	609675	205855	6194273	1516699	193767	258950	12752612	0	0	0
F2-20-5.d	F2	20	0	0	0	0	106722	0	0	3481958	0	52496	125603	0	272664	0	0	0	3560903	0	85739	0	595917	79609	880208	0	114766	1034345	179835	0	218069	0	0	121406	0	0	132873	0	92792	560533	207782	6230794	1463293	200227	0	10652695	0	0	0
F2-21-1.d	F2	21	0	0	0	0	99557	0	0	2952554	0	101477	83060	0	247359	120224	0	0	3815494	0	0	0	516456	180311	494038	0	0	536850	0	0	0	0	68462	111131	0	0	79284	0	72394	373912	209488	4052425	1127106	126961	181989	8867739	0	0	0
F2-21-2.d	F2	21	0	0	0	0	156803	131406	0	3534218	0	75973	113555	0	321612	185094	0	0	4089256	0	0	0	728244	116215	756703	0	129646	360355	0	0	0	0	66945	138836	0	0	124904	0	118326	613875	202784	6346415	2021362	211481	0	12785903	0	0	0
F2-21-3.d	F2	21	0	0	0	0	145571	0	0	3427785	0	76284	112167	0	297177	189321	0	0	4010648	0	0	0	638987	130549	706364	0	126445	379280	0	0	202701	760796	0	0	0	0	112684	0	107601	553130	204633	5935038	1873031	203513	188738	12174901	0	0	0
F2-21-4.d	F2	21	0	0	0	0	150360	125145	0	3474789	0	66227	113235	0	304013	176384	0	0	3978621	0	0	0	661873	111442	751021	0	125036	494361	275940	0	0	0	67280	143801	0	0	124261	0	117039	635780	209237	6357005	2015082	208763	80307	12117580	0	0	0
F2-21-5.d	F2	21	0	0	0	0	146402	0	1061613	3402043	0	77568	112717	0	294837	0	0	0	0	0	0	0	635921	126988	702642	245812	130572	299256	0	0	211686	0	0	0	0	0	117927	0	114907	584217	207072	6042016	1938351	203444	0	12159068	0	0	0
F2-22-1.d	F2	22	0	0	0	0	201359	0	1038900	3652759	0	148330	108860	0	341408	241566	327573	0	4578760	0	55161	0	750330	162410	680540	0	146587	396473	0	0	199203	0	0	160943	0	0	98629	0	108686	605881	200818	6913193	2168556	203347	204486	13752747	0	0	0
F2-22-2.d	F2	22	0	0	0	56499	161476	110308	998380	3378810	0	130799	97262	0	289128	146094	0	0	0	0	0	0	709910	126030	695703	234487	0	636372	0	0	188163	0	0	173877	0	0	86592	0	85699	481290	197648	5285632	1627360	148127	0	11301478	0	0	134964
F2-22-3.d	F2	22	0	0	0	0	191952	0	0	3524542	0	223142	90893	0	322637	169148	0	0	4854626	0	0	0	624339	249636	533803	0	105879	1046889	0	0	0	0	0	117634	0	0	0	0	92817	454459	195064	5198288	1589231	191824	180869	14242645	0	0	420283
F2-22-4.d	F2	22	0	0	0	0	174527	123249	0	2962767	0	125737	87961	0	272707	179437	0	0	3671198	0	77309	0	608666	146961	578752	0	114577	459933	230386	0	0	0	65136	0	0	0	0	0	115853	570820	0	5463036	1629060	147691	687145	12019942	0	0	0
F2-22-5.d	F2	22	0	0	0	0	153690	117717	1009902	3337500	0	121162	110728	0	329921	226341	0	0	4284097	0	0	0	723037	134314	624598	0	113900	548802	0	0	0	0	0	115290	0	0	0	0	86462	466940	0	5632325	1517748	148988	0	11024805	0	0	0
F2-23-1.d	F2	23	0	0	0	0	149943	0	0	2644124	0	108211	92472	0	0	199062	0	0	3551031	0	0	0	615552	81612	447912	0	114705	607455	281024	0	0	0	0	118652	0	0	0	0	77018	418402	191901	4683630	1198060	152767	291965	12311925	0	0	439800
F2-23-2.d	F2	23	0	0	0	0	142657	124918	0	2984367	0	185272	83215	0	298476	229544	0	0	3858042	0	0	0	706130	165301	549433	0	122236	640539	0	0	161327	0	0	124243	0	0	78217	0	68617	385376	195160	5962421	1234871	118411	161332	11134783	0	0	0
F2-23-3.d	F2	23	0	0	0	0	113632	119644	1011543	2507965	0	172126	89593	0	223014	154319	0	0	3478980	748554	0	0	513905	174383	324587	0	0	704335	0	0	0	0	0	160330	0	0	0	0	0	259555	0	3895641	782555	0	186971	8146862	0	0	85235
F2-23-4.d	F2	23	0	0	0	0	147019	125912	0	2653361	0	128091	0	0	248552	207045	0	0	3578551	0	0	0	597413	101321	441686	0	116797	1129016	0	0	0	0	0	131175	0	0	0	0	70112	372631	0	5229831	1207743	108580	77810	11173816	0	0	0
F2-23-5.d	F2	23	0	0	0	0	143800	112318	1008414	2678517	0	120691	89491	0	250434	189178	0	0	0	0	0	0	590566	96378	450589	0	115608	1032077	0	0	0	0	0	0	0	0	0	0	73454	391791	196113	5268041	1249506	114538	621989	10961524	0	0	0
F2-24-1.d	F2	24	0	0	0	0	0	110201	476397	2708335	0	172419	110732	0	292816	219081	0	0	4341834	722490	108923	0	743770	173427	227912	0	154129	687456	491424	0	0	0	0	156066	0	0	0	0	0	267582	193265	6121120	515721	0	0	11184845	0	0	0
F2-24-2.d	F2	24	0	0	0	0	0	0	1022782	2198038	0	135304	83645	0	221648	176800	0	0	3473117	543756	0	0	574212	114346	167013	231454	116515	379561	0	0	0	248368	0	121542	0	0	0	0	0	168717	194653	4534882	337509	0	196710	8773590	0	0	0
F2-24-3.d	F2	24	0	0	0	0	0	130883	1002359	2104859	0	126337	0	0	217806	170751	0	0	0	498288	0	0	561004	92475	177770	0	113726	455592	0	0	0	0	0	0	0	0	0	0	0	173637	193854	4598042	340383	0	203803	8599969	0	0	0
F2-24-4.d	F2	24	0	0	0	0	0	115508	0	1725028	0	92692	0	0	161421	129320	0	0	0	0	0	0	450652	68617	131056	0	89403	2305220	71490	0	0	2490508	0	0	0	0	0	0	0	130099	196252	3516957	259481	0	179676	8935018	0	0	0
F2-24-5.d	F2	24	0	0	0	0	0	0	0	1974553	0	106846	0	0	198661	166641	0	0	0	396379	0	0	536088	67282	162529	0	109104	645307	0	0	166717	0	0	0	0	0	0	0	0	164955	200812	4289708	319703	0	0	8127851	0	0	0
F6-0-1.d	F6	0	0	0	0	0	0	118691	960717	2395091	0	0	73828	0	115149	75819	0	0	2647597	0	0	0	0	55111	191568	0	0	749692	0	0	0	0	0	0	0	0	99599	0	80047	348198	187788	2563360	1149376	121320	133449	2425214	402354	0	0
F6-0-2.d	F6	0	0	0	0	0	0	122594	0	2228245	0	0	77809	0	93699	0	0	0	0	0	0	0	0	0	0	0	0	507214	0	0	263533	0	0	0	0	0	0	0	82690	302460	184902	2232540	1100150	0	203071	2434177	332051	0	86868
F6-0-3.d	F6	0	0	0	0	0	0	120950	1003677	2011534	0	0	0	0	0	0	0	0	0	0	0	0	0	0	0	0	0	657913	0	0	0	0	0	0	0	0	0	0	82206	327396	185466	2566287	1103512	129688	110358	2472785	423044	0	0
F6-0-4.d	F6	0	0	0	0	0	0	123001	0	2296117	0	0	0	0	97738	0	0	0	0	0	0	0	0	0	180574	0	0	341563	0	0	0	0	0	61043	0	0	80811	0	82816	347311	0	2374537	1170669	120403	152913	2405796	360991	0	0
F6-0-5.d	F6	0	0	0	0	0	0	134340	0	2285590	0	0	0	0	123078	83905	0	0	0	0	0	0	0	65491	0	0	0	444562	0	0	93861	0	0	0	0	0	115814	0	106207	0	0	2564471	1230804	138138	0	3465347	445798	0	485473
F6-20-1.d	F6	20	0	0	0	0	0	111727	975465	2942496	0	0	101947	0	214270	0	0	0	0	0	0	0	417570	54741	184319	0	82197	647987	0	0	0	0	64016	88286	0	0	0	0	112212	583758	190226	3865575	1480009	112050	158567	7468746	0	0	0
F6-20-2.d	F6	20	0	0	0	0	0	0	0	2618188	0	0	88840	0	209886	0	0	0	0	0	0	0	0	64073	142961	0	62088	600746	84570	0	0	0	0	67895	0	0	0	0	77398	456734	185355	2913427	1071417	0	277159	6187978	0	0	0
F6-20-3.d	F6	20	0	0	0	0	0	0	1013036	2843713	0	0	99661	0	203487	0	0	0	0	0	0	0	466100	53766	0	0	76966	588502	0	0	0	0	0	0	0	0	0	0	104169	542489	192367	3687222	1383532	0	299398	7083900	0	0	0
F6-20-4.d	F6	20	0	0	0	0	0	125206	0	2658448	0	0	93476	0	198382	0	0	0	0	0	0	0	0	69995	163766	0	66822	465886	0	0	184345	0	0	70456	0	0	0	0	91018	458363	188319	3381454	1232100	0	146196	7042005	0	99309	0
F6-20-5.d	F6	20	0	0	0	0	0	0	970900	3247893	0	0	102438	0	257309	0	0	0	3741990	0	0	0	436365	146815	184596	0	0	278923	0	0	0	0	0	99089	0	0	78740	0	101489	543565	180404	3748652	1312843	106406	226265	7020103	0	105223	0
F6-21-1.d	F6	21	0	0	0	0	0	116405	0	2758589	0	0	96294	0	198000	0	0	0	0	0	64476	0	0	53907	191751	0	0	648753	103560	0	0	0	0	113607	0	0	0	0	98564	516624	190084	3847368	843547	0	0	6630962	0	0	0
F6-21-2.d	F6	21	0	0	0	0	0	110774	957387	2955536	0	67403	87534	0	235921	0	0	0	0	0	0	0	406979	137065	147277	0	62060	239312	0	0	0	0	0	73242	0	72380	0	0	74889	417540	183800	3265777	815631	0	237255	6188466	0	0	0
F6-21-3.d	F6	21	0	0	0	0	0	116477	0	1972841	0	0	0	0	145943	0	0	0	0	0	0	0	0	0	0	0	0	1000531	0	0	0	0	0	0	0	0	0	0	75797	305644	184668	2453605	657492	0	178742	5265915	0	0	0
F6-21-4.d	F6	21	0	0	0	0	0	104113	939954	3095961	0	73411	86189	0	243317	0	0	0	3760512	0	0	0	488224	139284	174663	0	70256	369334	0	0	0	0	0	74214	0	0	0	0	75719	448480	183791	3502805	879163	0	187787	6440336	0	0	0
F6-21-5.d	F6	21	0	0	0	0	0	0	952255	2185346	0	0	0	0	151119	0	0	0	0	0	0	0	0	0	0	222993	0	889666	0	0	0	0	0	0	0	0	0	0	0	348824	176167	3238277	728028	0	276514	5831960	0	0	165423
F6-22-1.d	F6	22	0	0	0	0	0	134015	960989	2406848	0	0	0	0	178152	0	0	0	0	0	0	0	340272	0	125395	0	70095	391834	0	0	0	0	0	80899	0	0	0	0	64675	416514	183036	3041141	822909	0	259907	6545972	0	0	0
F6-22-2.d	F6	22	0	0	0	0	0	109544	572356	2115695	0	0	0	0	136569	0	0	0	0	0	0	0	0	0	0	0	0	990600	84973	0	52310	0	0	0	0	0	0	0	0	275238	0	2338028	528191	0	250333	4981948	0	0	0
F6-22-3.d	F6	22	0	0	0	0	0	113371	0	2617999	0	95807	0	0	212595	0	0	0	0	0	0	0	0	79077	122853	0	66397	249174	0	0	0	0	0	0	0	0	0	0	80441	364184	178639	3055901	880004	0	0	7543036	0	0	359722
F6-22-4.d	F6	22	0	0	0	0	0	109844	0	2279878	0	0	0	0	173053	0	0	0	0	0	0	0	391370	50843	0	227095	65751	1316226	0	0	0	0	0	76463	0	0	0	0	0	397883	180009	3021932	779775	104993	235879	5839771	0	0	242850
F6-22-5.d	F6	22	0	0	0	0	0	126217	0	2368061	0	0	0	0	174591	0	0	0	0	0	0	0	346691	0	133639	0	69043	712654	0	0	0	0	0	0	0	0	0	0	0	403324	0	3085038	835465	0	247094	6481197	0	0	0
F6-23-1.d	F6	23	0	0	0	0	0	116748	0	1783404	0	0	0	0	135758	0	0	0	0	0	0	0	304296	0	0	0	62209	0	0	0	234409	0	0	0	0	0	0	0	0	296781	181618	2380412	463682	0	209604	4892840	0	0	0
F6-23-2.d	F6	23	0	0	0	0	0	114850	0	1380886	0	0	0	0	93079	0	0	0	0	158539	0	0	266899	0	0	0	0	0	78008	0	203014	0	0	0	0	0	0	0	0	199433	189019	1745801	288930	0	210199	3379367	0	0	379731
F6-23-3.d	F6	23	0	0	0	0	0	117150	0	1712391	0	0	0	0	132709	0	0	0	0	148199	0	0	0	0	0	0	53425	1384802	95593	0	237245	0	0	64423	0	0	0	0	0	316814	185230	2264256	457431	0	202499	4632308	0	0	0
F6-23-4.d	F6	23	0	0	0	0	0	128447	953887	1662235	0	0	0	0	126907	0	0	0	0	0	0	0	0	0	0	0	0	967064	0	0	206153	0	0	0	0	0	0	0	0	266119	180254	2272469	444822	0	131798	4355763	0	0	0
F6-23-5.d	F6	23	0	0	0	0	0	0	1029353	1704312	0	0	0	0	128643	0	0	0	0	0	0	0	0	0	0	0	0	2365875	121669	0	125312	0	0	0	0	0	0	0	0	305689	0	2270168	477593	0	0	5130416	0	0	0
F6-24-1.d	F6	24	0	0	0	0	0	0	0	1101975	0	0	0	0	90139	0	0	0	0	181089	0	0	0	0	0	0	0	650943	0	0	198911	0	0	0	0	0	0	0	0	164678	179143	1601979	118486	0	113679	2782233	0	0	0
F6-24-2.d	F6	24	0	0	0	0	0	119728	0	1087637	0	0	0	0	92714	0	0	0	0	0	0	0	0	0	0	0	0	744417	62579	0	93416	0	0	0	0	0	0	0	0	187193	186299	1635178	114299	0	131443	2723769	0	0	0
F6-24-3.d	F6	24	0	0	0	0	0	110427	970697	1140905	0	0	0	0	92183	0	0	0	0	0	0	0	241797	0	0	0	0	2484984	0	0	169817	0	0	0	0	0	0	0	0	189067	183927	1849931	132706	0	121234	2893875	0	0	0
F6-24-4.d	F6	24	0	0	0	0	0	115178	991444	1159920	0	54102	0	0	95973	0	0	0	0	0	0	0	0	0	0	0	0	643032	105598	0	183892	2306495	0	0	0	0	0	0	0	216507	184018	1864857	132841	0	148101	3029177	0	0	0
F6-24-5.d	F6	24	0	0	0	0	0	115541	0	1185851	0	0	0	0	99374	0	0	0	0	0	0	0	0	0	0	0	0	1037932	0	0	191759	0	0	0	0	0	0	0	0	192519	0	1914824	136516	0	197311	3075037	0	0	0
[truncated: 96 more columns]

## Sheet: Table S2
Table S2.
	Peaks(mz/rt)	Comp. 1	Comp. 2	Comp. 3	Comp. 4	Comp. 5
1	L-Arginine	4.8017	3.1381	3.1166	3.108	3.0975
2	Glycerophosphocholine	2.8324	2.053	2.0369	2.0313	2.025
3	Beta-pseudouridine	2.8218	1.8494	1.832	1.8271	1.8229
4	Piceatannol	2.8218	1.8494	1.832	1.8271	1.8229
5	Betaine	2.7631	1.924	1.908	1.9028	1.8963
6	L-Lysine	2.2482	1.8093	1.7931	1.7892	1.7833
7	Citrulline	2.1957	1.4427	1.429	1.4253	1.4209
8	Acetylcarnitine DL	2.0561	1.4019	1.3887	1.385	1.3816
9	1-pyrroline-3-hydroxy-5-carboxylic acid	1.8603	1.4305	1.4182	1.4146	1.4121
10	D-Glutamine	1.8039	1.4486	1.4381	1.4363	1.435
11	Ornithine	1.7897	1.1885	1.179	1.1764	1.1724
12	2-phenylbut-2-enal	1.7345	1.7864	1.773	1.797	1.8003
13	S8-succinyldihydrolipoamide	1.6857	1.3978	1.4271	1.4237	1.4204
14	D-Histidine	1.6394	1.5026	1.4886	1.4846	1.4796
15	L-4-hydroxyglutamic semialdehyde	1.5909	1.0582	1.3612	1.3825	1.379
16	Nicotinic acid	1.583	2.5086	2.4863	2.4795	2.4715
17	D-Isoleucine	1.4754	3.0443	3.0743	3.0662	3.0558
18	Glutathione	1.3269	1.2043	1.2954	1.2918	1.2879
19	Adenosine 2'-phosphate	1.2486	0.83683	0.82892	0.82669	0.82479
20	Benzothiazole	1.2224	0.88176	0.87343	0.87102	0.86822
21	erythro-4-hydroxy-L-glutamic acid	1.1829	1.137	1.1327	1.1298	1.126
22	Acetamidopropanal	1.1635	2.1772	2.157	2.1513	2.1444
23	4-Aminobenzoic acid	1.1356	0.74378	0.74043	0.7389	0.7365
24	PC150/1829Z	1.1182	1.5708	1.5836	1.6729	1.7211
25	D-Asparagine	1.117	0.73923	0.73415	0.73222	0.73053
26	Cytidine	1.0971	0.7522	0.74845	0.74716	0.745
27	DL-Pipecolic acid	1.072	0.96826	0.96038	0.95853	0.9554
28	Pyridoxamine	0.94351	0.78064	0.7738	0.77218	0.76961
29	3-Aminopropionaldehyde	0.83452	1.1537	1.1432	1.14	1.1372
30	1-Heptanol	0.79435	0.57188	0.64897	0.64804	0.65551
31	Guanine	0.74903	0.55929	0.55482	0.55332	0.55168
32	Cinnamic acid	0.72213	0.59164	0.58604	0.58443	0.58314
33	Ethyl methylthiopropanoate	0.71671	0.58733	0.58177	0.58017	0.57881
34	S-3-methyl-2-oxovalerate	0.70335	0.49382	0.48927	0.48793	0.4863
35	Guanosine	0.68984	0.46581	0.46147	0.46021	0.45952
36	N-Acetylputrescine	0.68646	1.2831	1.2722	1.2689	1.2671
37	Protoporphyrinogen IX	0.68161	0.44907	0.44482	0.44361	0.44257
38	L-Tryptophan	0.65782	1.2088	1.2037	1.2005	1.1965
39	Beta-Alanine	0.62715	0.85908	0.85098	0.84974	0.85091
40	5'-Methylthioadenosine	0.61205	0.44826	0.4922	0.49095	0.49094
41	Saccharopine	0.59246	0.41811	0.42014	0.41906	0.41842
42	Ethyl-2-butenoate	0.58751	0.43227	0.43019	0.42999	0.44027
43	aminoacetaldehyde	0.57653	0.47548	0.53412	0.53298	0.53122
44	L-Carnitine	0.57511	2.3849	2.3624	2.3565	2.3485
45	D-Threonine	0.56483	1.2215	1.2106	1.2073	1.2034
46	Adenine	0.5637	0.58445	0.58294	0.5886	0.59644
47	8-amino-7-oxononanoate	0.55938	0.42174	0.44369	0.44379	0.4438
48	Glycerylphosphorylethanolamine	0.55191	0.44656	0.45693	0.45837	0.45776
49	Anthranilate	0.53451	0.39768	0.39429	0.40892	0.40832
50	Hypoxanthine	0.53422	0.3974	0.39401	0.40858	0.408
51	Phenylethylamine	0.50992	0.37189	0.39953	0.39861	0.39924
52	5'-Deoxyadenosine	0.50548	0.33042	0.32853	0.32762	0.32652
53	Diisopropyl sulfide	0.4732	0.43802	0.43388	0.43269	0.43125
54	Glucosan	0.45821	0.33487	0.35094	0.37187	0.43125
55	D-Serine	0.44058	0.38748	0.38752	0.3877	0.38803
56	4-Methylthio-2-oxobutanoate	0.3933	0.73815	0.73117	0.73085	0.73309
57	Ethyl 2-pyrrolecarboxylate	0.3887	0.28289	0.30516	0.30432	0.30336
58	Nicotinamide ribotide	0.37381	0.68026	0.67383	0.67224	0.67164
59	Salicylaldehyde	0.35968	0.4873	0.48301	0.49358	0.50141
60	O-acetylcarnitinium	0.35206	0.3405	0.33871	0.34177	0.34511
61	Urea	0.34071	0.22443	0.22562	0.23729	0.2484
62	Glycine	0.33623	0.41489	0.41313	0.41252	0.41152
63	5-Aminolevulinic acid	0.33232	0.21827	0.23431	0.23506	0.23461
64	Pyridoxine	0.32358	0.24697	0.24519	0.24604	0.2477
65	LysoPC100	0.31759	0.28952	0.28678	0.28604	0.28507
66	Adenosine	0.30036	3.1897	3.1826	3.1774	3.1827
67	4-Hydroxy-L-threonine	0.29437	0.19767	0.21933	0.24446	0.2525
68	Gamma-Glutamylcysteine	0.29091	0.93862	0.93022	0.92776	0.9246
69	Niacinamide	0.28842	0.2016	0.19972	0.19917	0.19851
70	Indoleacetaldehyde	0.2859	0.19382	0.19209	0.19238	0.19296
71	2-acetyl-1-pyrroline	0.28537	0.20861	0.20664	0.20613	0.20546
72	e-Linalool oxide	0.27595	0.1812	0.17953	0.17912	0.17897
73	Biphenyl	0.27595	0.18152	0.17981	0.17943	0.17915
74	5-Hydroxylysine	0.27471	0.18022	0.17856	0.17819	0.17809
75	2-Pentylthiophene	0.27378	0.17981	0.17813	0.17779	0.17758
76	Acetyllysine	0.27233	1.1619	1.1517	1.1491	1.1475
77	1-Pyrroline-5-carboxylic acid	0.27157	0.18442	0.18268	0.18281	0.18244
78	S-Adenosylhomocysteine	0.26723	0.17468	0.18373	0.18323	0.18341
79	L-gamma-Glutamyl-L-alanine	0.25451	0.17964	0.17821	0.17782	0.17743
80	4-deoxypyridoxine	0.25202	0.16616	0.1646	0.16417	0.16434
81	D-glucitol	0.24946	0.39927	0.39637	0.39528	0.39394
82	Pantetheine 4'-phosphate	0.24788	0.16337	0.16217	0.16442	0.16791
83	2-Dehydropantolactone	0.24644	0.57773	0.57245	0.57091	0.58731
84	Homocysteine	0.24328	0.54717	0.542	0.54186	0.55598
85	maleylacetic acid	0.24048	0.15838	0.15718	0.16004	0.16082
86	Thiamine	0.23747	0.16118	0.15976	0.15951	0.15934
87	Dimethyl-L-arginine	0.23573	0.15922	0.15771	0.15728	0.15694
88	S-D-Lactoylglutathione	0.23428	0.15983	0.15833	0.15808	0.15792
89	5-aminolevulinate	0.2285	0.15457	0.15381	0.15673	0.16152
90	Biotin	0.22319	0.16111	0.1683	0.16784	0.16877
91	L-Aspartic acid	0.22231	1.2915	1.2818	1.279	1.2747
92	4-Ethyl-2-isopropyl-5-methylthiazole	0.21687	0.15617	0.15498	0.15622	0.15733
93	Carvacrol	0.21032	0.3978	0.39592	0.39522	0.39465
94	4-Glutamylamino butanoate	0.2062	0.13488	0.13376	0.13342	0.13453
95	L-Tyrosine	0.20432	1.448	1.4376	1.4337	1.4289
96	Nomega-L-argininosuccinic acid	0.20406	0.14735	0.14599	0.14824	0.14781
97	4-methylumbelliferone	0.19672	0.15184	0.1504	0.15007	0.1504
98	Xanthine	0.19658	0.35041	0.34757	0.34741	0.34708
99	1D-myo-inositol 1-phosphate	0.19534	0.16266	0.16121	0.16122	0.16148
100	2-Aminobutyrate	0.19221	0.28119	0.28367	0.28666	0.28948
101	Ethylcinnamate	0.19026	0.16203	0.1605	0.16019	0.16042
102	Ureidosuccinic acid	0.17951	0.16215	0.1608	0.16108	0.16101
103	Diethylsulfide	0.17843	0.17119	0.16987	0.17124	0.17647
104	3-MethylsulfanylPropanal	0.1637	0.1524	0.15131	0.15487	0.15638
105	L-Palmitoylcarnitine	0.15122	0.10039	0.11791	0.11887	0.46652
106	N-acetyl-D-proline	0.15112	0.10131	0.10305	0.10447	0.12043
107	Diaminopimelic acid	0.12181	0.19936	0.19747	0.19718	0.20207
108	D-Cysteine	0.10019	0.2331	0.23131	0.23229	0.23163
109	D-Methionine	0.094463	1.678	1.663	1.6584	1.6531
110	trans-4-Coumaric acid	0.08399	0.6294	0.62531	0.62361	0.62156
111	Diphenylketone	0.083906	0.37049	0.37846	0.37859	0.37873
112	3-mercaptohexyl acetate	0.062621	0.35609	0.35325	0.35276	0.3589
113	2-Aminoacrylic acid	0.056188	0.46065	0.46921	0.46897	0.4677
114	Dehydro-p-cymene	0.055111	0.18977	0.21231	0.21242	0.21651
115	L-Phenylalanine	0.047751	2.3272	2.3054	2.2999	2.2924
116	3-Dehydroshikimic acid	0.044536	0.36061	0.35947	0.36325	0.36463
117	2-Methylthiomethyl-2-butenal	0.036049	0.2258	0.22406	0.22498	0.22696
118	4-Vinylphenol	0.033572	0.2026	0.20447	0.21895	0.24624
119	4-Methylthiobutan-1-ol	0.033441	0.25239	0.25016	0.25392	0.25985
120	Indane	0.031796	0.42547	0.43555	0.44048	0.44676
121	Ethyl methylthioacetate	0.022018	0.30387	0.30108	0.30027	0.29939
122	Pantothenic acid	0.020452	0.1451	0.14528	0.15974	0.16212
123	aldehydo-D-Xylose	0.011015	0.29756	0.29837	0.31213	0.32296

## Sheet: Table S3
Table S3.
	Peaks(mz/rt)	Phenotype(F.val)	Phenotype(raw.p)	Phenotype(adj.p)	Time(F.val)	Time(raw.p)	Time(adj.p)	Interaction(F.val)	Interaction(raw.p)	Interaction(adj.p)
1	Ethyl-2-butenoate	308.43	1.1286e-07	1.2827e-05	155.88	4.0519e-25	2.654e-23	59.138	2.048e-17	2.6829e-15
2	Gamma-Glutamylcysteine	261.62	2.145e-07	1.2827e-05	13.815	7.4858e-08	3.1633e-07	1.3264	0.27274	0.31068
3	2-Dehydropantolactone	231.52	3.4495e-07	1.2827e-05	3.4099	0.011672	0.016095	4.2174	0.0035806	0.0057908
4	L-Carnitine	224.06	3.9168e-07	1.2827e-05	45.415	1.8866e-15	6.1786e-14	5.2263	0.00087494	0.0014695
5	Acetylcarnitine DL	185.79	8.0762e-07	1.7931e-05	30.05	1.5012e-12	2.1851e-11	36.339	7.4233e-14	3.2415e-12
6	Ornithine	184.98	8.2125e-07	1.7931e-05	34.904	1.4184e-13	2.6544e-12	5.4808	0.00062075	0.0010561
7	Adenosine 2'-phosphate	137.04	2.589e-06	4.8452e-05	23.034	8.1077e-11	1.0621e-09	25.941	1.4096e-11	3.6931e-10
8	Cytidine	108.81	6.188e-06	0.00010128	12.41	2.6784e-07	7.4652e-07	8.1064	2.3557e-05	5.2304e-05
9	3-mercaptohexyl acetate	105.46	6.9585e-06	0.00010128	2.1733	0.076346	0.09347	0.88812	0.49811	0.52623
10	Glutathione	101.54	8.0186e-06	0.00010344	5.4311	0.00066354	0.0010866	3.8272	0.0063025	0.0098288
11	Biotin	99.385	8.6858e-06	0.00010344	12.253	3.1036e-07	8.2973e-07	8.5416	1.4312e-05	3.309e-05
12	Guanosine	94.018	1.0681e-05	0.0001166	52.596	1.5587e-16	6.8062e-15	36.953	5.6633e-14	3.2415e-12
13	S8-succinyldihydrolipoamide	90.072	1.2524e-05	0.0001262	4.3061	0.003154	0.0047491	3.2109	0.015721	0.023139
14	N-Acetylputrescine	72.125	2.8332e-05	0.00025046	15.647	1.5864e-08	9.0358e-08	1.3278	0.27218	0.31068
15	Carnosine	71.884	2.8679e-05	0.00025046	11.901	4.3393e-07	1.1027e-06	10.442	1.8444e-06	5.1407e-06
16	Citrulline	65.169	4.0912e-05	0.00033497	3.595	0.0088678	0.012358	0.83596	0.53209	0.55008
17	Ethyl methylthioacetate	60.461	5.3558e-05	0.00041109	4.9292	0.0013145	0.0021259	4.9527	0.0012725	0.0021101
18	Nomega-L-argininosuccinic acid	59.568	5.6486e-05	0.00041109	8.0811	2.4257e-05	4.6053e-05	4.2333	0.0035002	0.0057316
19	N-acetyl-D-proline	54.66	7.6688e-05	0.00052874	8.0872	2.4086e-05	4.6053e-05	1.3701	0.25598	0.29676
20	Glycerylphosphorylethanolamine	51.896	9.2102e-05	0.00060327	2.5223	0.044721	0.056913	0.60269	0.69812	0.71449
21	L-Arginine	50.12	0.00010408	0.00064924	7.2749	6.3089e-05	0.0001102	9.8233	3.5176e-06	9.0354e-06
22	Benzothiazole	48.389	0.00011768	0.00070076	13.423	1.0597e-07	3.856e-07	10.065	2.7277e-06	7.1465e-06
23	maleylacetic acid	44.703	0.00015492	0.00088237	12.68	2.0846e-07	5.9367e-07	10.717	1.3928e-06	4.0547e-06
24	Nicotinamide ribotide	40.674	0.00021419	0.0011691	19.748	7.1682e-10	7.2234e-09	11.394	7.094e-07	2.4456e-06
25	Acetyllysine	37.358	0.00028563	0.0014967	4.7903	0.0015936	0.0025459	1.8647	0.12229	0.15114
26	5'-Deoxyadenosine	36.193	0.00031767	0.0015826	1.7177	0.15278	0.17869	1.4567	0.22551	0.26377
27	1-Pyrroline-5-carboxylic acid	35.907	0.00032619	0.0015826	11.264	8.0595e-07	1.8404e-06	10.885	1.1758e-06	3.6675e-06
28	Adenine	31.278	0.0005146	0.0023807	2.5219	0.044749	0.056913	1.2893	0.28768	0.32488
29	1D-myo-inositol 1-phosphate	31.051	0.00052702	0.0023807	30.352	1.2853e-12	2.1048e-11	10.923	1.1316e-06	3.6155e-06
30	5-Hydroxylysine	30.501	0.00055853	0.0024389	14.511	4.0942e-08	2.0542e-07	13.868	7.1433e-08	4.6789e-07
31	2-Pentylthiophene	29.036	0.00065493	0.0027676	14.174	5.4725e-08	2.5604e-07	13.759	7.8677e-08	4.9079e-07
32	5-Amino-6-ribitylamino uracil	27.921	0.0007426	0.00304	13.979	6.4837e-08	2.8312e-07	13.49	9.9806e-08	5.4477e-07
33	Glycerophosphocholine	27.003	0.00082598	0.0032789	12.788	1.8863e-07	5.6161e-07	6.9422	9.4768e-05	0.00018529
34	4-Allyl-2-6-dimethyoxphenol	26.409	0.00088631	0.0034149	13.474	1.0128e-07	3.856e-07	13.246	1.2423e-07	6.2593e-07
35	8-amino-7-oxononanoate	25.802	0.0009537	0.0035696	13.132	1.3779e-07	4.5126e-07	9.4345	5.332e-06	1.3179e-05
36	Xanthine	24.966	0.0010574	0.0038476	21.372	2.37e-10	2.5873e-09	1.1856	0.33339	0.367
37	Beta-pseudouridine	24.149	0.0011725	0.0039473	13.015	1.5326e-07	4.7816e-07	12.533	2.3888e-07	9.8283e-07
38	Piceatannol	24.14	0.0011739	0.0039473	13.014	1.533e-07	4.7816e-07	12.532	2.3897e-07	9.8283e-07
39	L-Cystathionine	23.828	0.0012221	0.0039473	11.405	7.016e-07	1.6412e-06	11.923	4.2497e-07	1.6374e-06
40	caprate	23.828	0.0012223	0.0039473	13.349	1.1331e-07	3.9061e-07	13.371	1.1104e-07	5.8187e-07
41	L-methionine R-S-oxide	23.745	0.0012354	0.0039473	16.375	8.8339e-09	5.5107e-08	10.944	1.1085e-06	3.6155e-06
42	Ethyl methionate	23.337	0.0013032	0.0040648	8.3269	1.8275e-05	3.6274e-05	7.9707	2.7583e-05	6.0222e-05
43	5'-Methylthioadenosine	22.485	0.0014606	0.0044496	7.4446	5.1409e-05	9.2255e-05	6.6906	0.00012956	0.00024246
44	Benzaldehyde-cyanohydrin	22.126	0.0015339	0.0045667	12.713	2.0207e-07	5.8826e-07	12.032	3.8275e-07	1.5194e-06
45	L-4-hydroxyglutamic semialdehyde	21.67	0.0016338	0.0047561	0.32194	0.89682	0.89682	1.1765	0.3377	0.36838
46	Indoleacetaldehyde	20.982	0.0018006	0.0050361	7.5403	4.5845e-05	8.3412e-05	6.9856	8.9835e-05	0.00017831
47	2-Aminobutyrate	20.958	0.0018068	0.0050361	16.302	9.3644e-09	5.5761e-08	15.018	2.6666e-08	2.4952e-07
48	Thiamine	20.577	0.0019088	0.0052095	11.253	8.1484e-07	1.8404e-06	14.162	5.5268e-08	4.0818e-07
49	Glucosan	20.277	0.0019943	0.0053317	7.3282	5.9149e-05	0.00010471	3.3666	0.012451	0.018535
50	Hypoxanthine	19.664	0.002184	0.0057221	332.64	1.8551e-31	2.4302e-29	10.145	2.5091e-06	6.7081e-06
51	Pantothenic acid	19.073	0.0023892	0.006137	3.6433	0.0082571	0.011631	3.7402	0.0071589	0.011033
52	Dimethyl-L-arginine	18.92	0.0024461	0.0061623	12.362	2.8011e-07	7.6447e-07	14.365	4.639e-08	3.7982e-07
53	Biphenyl	18.411	0.0026483	0.0065459	11.892	4.3771e-07	1.1027e-06	11.81	4.7364e-07	1.7235e-06
54	O-acetylcarnitinium	17.96	0.0028454	0.0069027	1.6651	0.16537	0.19171	1.1711	0.34026	0.36838
55	trans-4-Coumarate	17.274	0.003182	0.0074764	14.472	4.2339e-08	2.0542e-07	7.6219	4.1593e-05	8.7883e-05
56	Carvacrol	17.155	0.003245	0.0074764	1.5549	0.195	0.22022	2.3598	0.057366	0.074405
57	Spermidine	17.039	0.0033083	0.0074764	2.9809	0.02224	0.029799	2.7612	0.031051	0.042372
58	Nicotinic acid	17.036	0.0033102	0.0074764	2.6876	0.03474	0.045969	6.8981	0.00010007	0.00019278
59	4-Ethyl-2-isopropyl-5-methylthiazole	16.482	0.0036345	0.0080697	10.302	2.1312e-06	4.6531e-06	12.527	2.4008e-07	9.8283e-07
60	Adenosine	15.462	0.0043434	0.0094831	13.758	7.8685e-08	3.2212e-07	12.813	1.8428e-07	8.9412e-07
61	Glycine	14.938	0.0047756	0.010256	11.984	4.0069e-07	1.0498e-06	13.606	9.003e-08	5.1278e-07
62	Niacinamide	13.43	0.0063585	0.013435	6.7141	0.00012581	0.00021686	8.5363	1.4398e-05	3.309e-05
63	S-3-methyl-2-oxovalerate	12.678	0.0073939	0.015375	4.1357	0.004027	0.0058615	2.7752	0.030393	0.041911
64	Diphenylketone	11.406	0.0096804	0.019773	13.199	1.2972e-07	4.3572e-07	9.0672	7.9599e-06	1.8959e-05
65	5-aminolevulinate	11.345	0.0098108	0.019773	8.7535	1.1276e-05	2.308e-05	6.2557	0.00022478	0.00040337
66	Guanine	10.764	0.011173	0.022177	21.538	2.1242e-10	2.5297e-09	27.008	7.6881e-12	2.5179e-10
67	Protoporphyrinogen IX	10.626	0.01153	0.022544	11.745	5.0423e-07	1.2463e-06	14.67	3.5758e-08	3.1228e-07
68	Betaine	8.9344	0.017359	0.032957	9.3428	5.889e-06	1.2443e-05	11.298	7.7996e-07	2.6199e-06
69	DL-Pipecolic acid	8.7847	0.018039	0.033758	3.3901	0.012022	0.016405	5.8612	0.00037495	0.00066375
70	3-Dehydroshikimic acid	8.4827	0.019514	0.036005	18.026	2.486e-09	2.1203e-08	2.6034	0.039504	0.052807
71	Pantetheine 4'-phosphate	7.4727	0.025702	0.046763	4.2815	0.0032667	0.004863	6.8409	0.00010742	0.00020395
72	3-MethylsulfanylPropanal	7.3768	0.026411	0.047395	6.2874	0.00021585	0.00036723	7.3931	5.4695e-05	0.00011373
73	Diethylsulfide	6.8814	0.030497	0.053196	4.4667	0.0025101	0.0038685	8.4226	1.6383e-05	3.7003e-05
74	Diaminopimelic acid	6.8413	0.030862	0.053196	7.8672	3.1133e-05	5.8263e-05	12.694	2.0572e-07	9.2929e-07
75	e-Linalool oxide	6.5784	0.033394	0.056371	6.2272	0.00023317	0.0003916	7.3122	6.0305e-05	0.00012344
76	3-Aminopropionaldehyde	6.5617	0.033564	0.056371	14.964	2.7891e-08	1.5224e-07	12.718	2.0112e-07	9.2929e-07
77	Indane	5.9009	0.041255	0.066369	11.197	8.6146e-07	1.9127e-06	10.446	1.8377e-06	5.1407e-06
78	Salicylaldehyde	5.1593	0.052773	0.082301	41.641	8.0138e-15	2.0996e-13	2.6869	0.034778	0.046968
79	D-Serine	5.0282	0.055221	0.085105	13.391	1.0913e-07	3.8637e-07	14.083	5.9202e-08	4.0818e-07
80	Diisopropyl sulfide	4.8634	0.058508	0.089123	13.434	1.0499e-07	3.856e-07	15.175	2.3391e-08	2.3571e-07
81	3-indol-3-ylpyruvate	4.5512	0.06545	0.098551	9.1454	7.3041e-06	1.5188e-05	5.6972	0.00046532	0.00080206
82	Ethyl methylthiopropanoate	4.0318	0.079531	0.11805	2.9793	0.022293	0.029799	7.0685	8.1136e-05	0.00016352
83	D-glucitol	4.0102	0.080199	0.11805	17.372	4.0687e-09	3.1353e-08	17.804	2.9343e-09	4.7629e-08
84	L-Lysine	3.6878	0.091064	0.13255	4.5783	0.0021442	0.0033439	7.9085	2.9661e-05	6.3698e-05
85	Saccharopine	3.3535	0.10444	0.15034	40.732	1.1535e-14	2.5185e-13	6.2759	0.00021904	0.00039854
86	D-Methionine	2.5355	0.14998	0.20901	16.43	8.4583e-09	5.5107e-08	16.241	9.8281e-09	1.2875e-07
87	trans-4-Coumaric acid	2.3776	0.16166	0.22292	17.971	2.5896e-09	2.1203e-08	18.046	2.448e-09	4.7629e-08
88	D-Glutamine	2.0527	0.18983	0.25904	13.604	9.0214e-08	3.5812e-07	13.661	8.5751e-08	5.1061e-07
89	L-Aspartic acid	1.6842	0.23054	0.30506	11.631	5.6302e-07	1.3658e-06	10.833	1.2397e-06	3.6911e-06
90	L-Tyrosine	1.6046	0.24089	0.31557	16.796	6.3441e-09	4.3741e-08	17.659	3.2722e-09	4.7629e-08
91	Dehydro-p-cymene	1.4231	0.26708	0.34301	0.54731	0.73934	0.75666	4.0859	0.004327	0.0069126
92	2-Aminoacrylic acid	1.0508	0.33531	0.41287	11.476	6.5451e-07	1.5589e-06	10.85	1.2176e-06	3.6911e-06
93	4-methylumbelliferone	0.97351	0.3527	0.42782	4.7463	0.0016944	0.0026743	3.3837	0.012136	0.018274
94	4-Methylthiobutan-1-ol	0.94098	0.36044	0.43229	17.987	2.5587e-09	2.1203e-08	11.833	4.6323e-07	1.7235e-06
95	L-Tryptophan	0.92569	0.36416	0.43229	17.283	4.3557e-09	3.17e-08	17.743	3.0724e-09	4.7629e-08
96	D-Isoleucine	0.88576	0.37417	0.43765	13.987	6.4391e-08	2.8312e-07	15.395	1.9505e-08	2.1293e-07
97	5-Aminolevulinic acid	0.86431	0.37973	0.44022	3.9169	0.0055287	0.0079589	3.4241	0.011428	0.017407
98	D-Histidine	0.84874	0.38385	0.44109	4.3907	0.0027957	0.0042585	9.2316	6.647e-06	1.6125e-05
99	Ureidosuccinic acid	0.68075	0.43324	0.48926	4.1733	0.0038151	0.0056154	3.9969	0.0049219	0.0077683
100	L-Phenylalanine	0.60671	0.45845	0.51331	14.646	3.6481e-08	1.9116e-07	15.789	1.4129e-08	1.6827e-07
101	Acetamidopropanal	0.58172	0.46753	0.51904	12.91	1.6866e-07	5.1384e-07	14.085	5.9125e-08	4.0818e-07
102	Homocysteine	0.43189	0.52951	0.56948	5.6779	0.00047737	0.00079159	5.7267	0.00044754	0.0007817
103	3-indol-3-ylpyruvic acid	0.36966	0.56005	0.59648	8.1638	2.2044e-05	4.3101e-05	2.8098	0.028837	0.040188
104	Beta-Alanine	0.16961	0.69128	0.71871	8.7222	1.1678e-05	2.3537e-05	10.253	2.2422e-06	6.1195e-06
105	L-gamma-Glutamyl-L-alanine	0.1091	0.74965	0.77326	1.4926	0.21389	0.23748	6.3694	0.00019438	0.00035864
106	1-pyrroline-3-hydroxy-5-carboxylic acid	0.079577	0.78503	0.80343	7.8424	3.2053e-05	5.914e-05	11.414	6.9589e-07	2.4456e-06
107	D-Cysteine	0.0036171	0.95352	0.95352	9.4712	5.1249e-06	1.1006e-05	9.4674	5.1461e-06	1.2964e-05

## Sheet: Table S4
Table S4.
	Peaks(mz/rt)	Phenotype(F.val)	Phenotype(raw.p)	Phenotype(adj.p)	Time(F.val)	Time(raw.p)	Time(adj.p)	Interaction(F.val)	Interaction(raw.p)	Interaction(adj.p)
1	Pyridoxine	453.45	2.4874e-08	1.9417e-06	1.5717	0.19017	0.33408	1.1127	0.36908	0.52153
2	Beta-pseudouridine	347.8	7.0522e-08	1.9417e-06	1.3189	0.2757	0.38774	0.88532	0.4999	0.61701
3	Piceatannol	347.53	7.0736e-08	1.9417e-06	1.3174	0.27629	0.38774	0.8841	0.50068	0.61701
4	Spermidine	292.79	1.383e-07	1.9417e-06	1.5619	0.19297	0.33449	1.1667	0.34235	0.52153
5	5-Hydroxylysine	292.64	1.3859e-07	1.9417e-06	1.5516	0.19596	0.3352	1.172	0.33982	0.52153
6	2-Pentylthiophene	286.88	1.4976e-07	1.9417e-06	1.5004	0.21142	0.35236	1.2005	0.32649	0.51195
7	Ethanolamine	285.04	1.5356e-07	1.9417e-06	1.6607	0.16647	0.30056	1.1329	0.3589	0.52153
8	5-Amino-6-ribitylamino uracil	283.7	1.5642e-07	1.9417e-06	1.4865	0.2158	0.35511	1.2714	0.29519	0.50971
9	4-Allyl-2-6-dimethyoxphenol	277.27	1.7105e-07	1.9417e-06	1.9635	0.10521	0.21372	0.91804	0.47927	0.61084
10	L-Cystathionine	270.77	1.8762e-07	1.9417e-06	1.1692	0.34116	0.45256	1.5237	0.20425	0.4072
11	L-methionine R-S-oxide	268.48	1.9394e-07	1.9417e-06	1.925	0.11158	0.22161	0.92116	0.47733	0.61084
12	caprate	268.39	1.9418e-07	1.9417e-06	1.3919	0.24798	0.38377	1.2508	0.304	0.50971
13	maleylacetic acid	267.34	1.9717e-07	1.9417e-06	1.0566	0.3986	0.50371	1.6315	0.17391	0.38933
14	Dimethyl-L-arginine	259.66	2.2088e-07	1.9417e-06	1.1213	0.3647	0.47411	1.8606	0.12306	0.31367
15	N-Acetyl-D-tyrosine	256.86	2.3038e-07	1.9417e-06	2.0146	0.097323	0.20526	0.47635	0.79167	0.84187
16	Biphenyl	247.54	2.6601e-07	1.9417e-06	1.7632	0.14265	0.27271	0.8424	0.52782	0.63534
17	trans-4-Coumarate	244.98	2.7697e-07	1.9417e-06	2.0799	0.088071	0.19082	0.63491	0.67424	0.76219
18	2-phenylbut-2-enal	243.3	2.8448e-07	1.9417e-06	1.1318	0.35943	0.47198	0.88032	0.5031	0.61701
19	4-Ethyl-2-isopropyl-5-methylthiazole	241.51	2.9278e-07	1.9417e-06	0.98326	0.43993	0.52909	1.8007	0.13477	0.33693
20	S-D-Lactoylglutathione	240.26	2.9873e-07	1.9417e-06	0.82494	0.53945	0.5943	1.5818	0.18733	0.39494
21	Protoporphyrinogen IX	234.96	3.2572e-07	2.0164e-06	0.82585	0.53884	0.5943	1.2099	0.32219	0.51195
22	Niacinamide	223.72	3.9395e-07	2.3279e-06	0.93009	0.47182	0.55259	1.6193	0.17712	0.38933
23	Glycerophosphocholine	218.74	4.2989e-07	2.4298e-06	5.8276	0.00039186	0.0026811	3.0893	0.018879	0.0909
24	Acetylcarnitine DL	204.18	5.6117e-07	2.9809e-06	3.6267	0.0084616	0.02702	13.784	7.6919e-08	3.1338e-06
25	Pantetheine 4'-phosphate	203.05	5.7325e-07	2.9809e-06	0.67227	0.64679	0.6836	1.3686	0.25654	0.45686
26	Benzothiazole	198.01	6.3171e-07	3.1585e-06	1.3195	0.27544	0.38774	0.44346	0.81541	0.84187
27	S-3-methyl-2-oxovalerate	194.34	6.7898e-07	3.22e-06	2.1421	0.080073	0.17947	1.4163	0.23928	0.44438
28	N-acetyl-D-proline	190.86	7.2808e-07	3.22e-06	0.12075	0.987	0.9938	4.8431	0.0014809	0.015604
29	5'-Methylthioadenosine	189.91	7.4208e-07	3.22e-06	4.2672	0.0033341	0.012748	2.5856	0.040597	0.1466
30	Diaminopimelic acid	189.1	7.5446e-07	3.22e-06	1.2281	0.31396	0.42516	3.4383	0.011188	0.06591
31	D-Glutamine	188.24	7.6785e-07	3.22e-06	3.6219	0.0085216	0.02702	1.2547	0.30229	0.50971
32	3-MethylsulfanylPropanal	183.9	8.4006e-07	3.4127e-06	0.84497	0.52612	0.58962	2.2443	0.06847	0.19842
33	Ethylcinnamate	173.35	1.0543e-06	4.073e-06	0.23611	0.94427	0.95902	2.8652	0.026504	0.11881
34	Betaine	172.88	1.0652e-06	4.073e-06	0.94822	0.46077	0.54455	0.97216	0.44646	0.59224
35	D-Methionine	165.55	1.2581e-06	4.6731e-06	6.5088	0.00016285	0.0015122	3.4086	0.011694	0.06591
36	L-Arginine	161.39	1.3869e-06	5.0081e-06	3.4912	0.010342	0.031227	2.7108	0.033529	0.14061
37	e-Linalool oxide	158.84	1.474e-06	5.179e-06	1.3374	0.26843	0.38774	1.1592	0.34599	0.52153
38	3-indol-3-ylpyruvic acid	154.65	1.6328e-06	5.5453e-06	0.97697	0.44362	0.52909	0.76552	0.5801	0.6794
39	Adenosine	153.9	1.6636e-06	5.5453e-06	6.7589	0.00011896	0.0011896	5.7219	0.00045042	0.0053231
40	1-pyrroline-3-hydroxy-5-carboxylic acid	144.86	2.0957e-06	6.6369e-06	4.2768	0.0032885	0.012748	2.2874	0.0641	0.19842
41	DL-Pipecolic acid	144.04	2.1419e-06	6.6369e-06	0.88415	0.50064	0.57091	0.46395	0.80068	0.84187
42	Cytidine	143.99	2.1442e-06	6.6369e-06	6.4168	0.00018301	0.0015861	2.6527	0.03664	0.14434
43	4-methylumbelliferone	133.44	2.864e-06	8.6585e-06	1.0317	0.41227	0.51431	0.79611	0.55897	0.66061
44	4-Hydroxy-L-threonine	127.83	3.3709e-06	9.9596e-06	7.3712	5.6154e-05	0.00066364	6.3041	0.00021127	0.0030517
45	Glycerylphosphorylethanolamine	117.75	4.5972e-06	1.3281e-05	1.3719	0.25531	0.38774	0.91899	0.47868	0.61084
46	2-Aminoacrylic acid	107.95	6.3745e-06	1.8015e-05	6.2771	0.0002187	0.0016724	3.4854	0.010432	0.06591
47	Cinnamic acid	105.41	6.9713e-06	1.8946e-05	5.4621	0.00063645	0.0035973	3.1918	0.016177	0.08412
48	D-glucitol	105.31	6.9954e-06	1.8946e-05	2.6	0.03971	0.095598	1.2288	0.31367	0.50971
49	Ethyl methylthiopropanoate	97.566	9.3052e-06	2.4687e-05	7.2252	6.7006e-05	0.0007259	4.0416	0.0046131	0.033317
50	Acetamidopropanal	92.58	1.131e-05	2.9407e-05	2.6309	0.037881	0.092916	1.3966	0.24628	0.44913
51	D-Serine	89.204	1.2981e-05	3.3089e-05	3.5466	0.0095265	0.029487	0.4925	0.77986	0.84176
52	O-acetylcarnitinium	88.73	1.3239e-05	3.3099e-05	1.3073	0.28036	0.38774	2.8162	0.028558	0.12375
53	L-Phenylalanine	86.023	1.4847e-05	3.6416e-05	4.5966	0.0020895	0.0090546	1.9099	0.11418	0.30292
54	L-Tyrosine	81.74	1.7921e-05	4.3144e-05	3.724	0.0073321	0.02444	1.6937	0.1584	0.36847
55	LysoPC100	80.197	1.9222e-05	4.5435e-05	1.5229	0.20448	0.34523	1.4468	0.2288	0.43108
56	Citrulline	76.944	2.2373e-05	5.1938e-05	5.7816	0.0004163	0.002706	4.6833	0.0018502	0.017181
57	L-Lysine	73.842	2.6004e-05	5.9307e-05	3.9265	0.0054523	0.019157	2.243	0.068606	0.19842
58	L-Aspartic acid	72.577	2.7695e-05	6.2075e-05	6.3071	0.00021048	0.0016724	3.3915	0.011996	0.06591
59	Cinnamaldehyde	70.735	3.041e-05	6.7004e-05	1.6143	0.17846	0.31781	0.59563	0.70337	0.78826
60	N-Acetylputrescine	70.371	3.0985e-05	6.7134e-05	5.7142	0.000455	0.0027569	0.9516	0.45873	0.60237
61	Guanosine	69.258	3.283e-05	6.9515e-05	14.179	5.4497e-08	1.4169e-06	17.328	4.2065e-09	2.7342e-07
62	D-Isoleucine	69.071	3.3153e-05	6.9515e-05	5.2989	0.000793	0.0041236	3.1256	0.017872	0.08936
63	L-Tryptophan	68.598	3.399e-05	7.0139e-05	4.2799	0.0032741	0.012748	2.2833	0.064496	0.19842
64	L-gamma-Glutamyl-L-alanine	68.186	3.474e-05	7.0566e-05	2.4155	0.052674	0.12228	2.0092	0.098129	0.26577
65	Diisopropyl sulfide	65.025	4.1239e-05	8.1723e-05	1.3597	0.25987	0.38774	0.55213	0.73575	0.81057
66	5-aminolevulinate	64.916	4.149e-05	8.1723e-05	0.75201	0.58957	0.63342	1.0226	0.41737	0.57721
67	Adenine	64.279	4.299e-05	8.3413e-05	0.86033	0.51604	0.58335	0.90154	0.4896	0.61701
68	Glycine	62.617	4.7237e-05	9.0307e-05	1.7115	0.15422	0.28641	0.84689	0.52486	0.63534
69	5'-Deoxyadenosine	61.835	4.9415e-05	9.3101e-05	4.1661	0.0038545	0.013919	3.0598	0.019737	0.091637
70	D-Histidine	61.273	5.1061e-05	9.4827e-05	4.8984	0.0013717	0.0063684	2.4901	0.046981	0.16507
71	2-Dehydropantolactone	58.978	5.853e-05	0.00010717	3.391	0.012005	0.033206	4.3899	0.0027989	0.024257
72	Pyridoxamine	53.859	8.0798e-05	0.00014583	5.0103	0.0011755	0.0056597	2.0771	0.088449	0.24465
73	Diethylsulfide	53.655	8.1891e-05	0.00014583	1.0564	0.39869	0.50371	1.5598	0.19358	0.39944
74	1-Heptanol	48.355	0.00011797	0.00020511	0.087518	0.9938	0.9938	0.19602	0.96224	0.9697
75	Ornithine	48.312	0.00011834	0.00020511	8.3472	1.7855e-05	0.00023211	4.0485	0.0045672	0.033317
76	Ureidosuccinic acid	47.706	0.00012366	0.00021153	1.2012	0.32614	0.4371	0.45778	0.80513	0.84187
77	Nicotinamide ribotide	47.238	0.00012797	0.00021606	1.3992	0.24535	0.38377	0.82051	0.54242	0.64693
78	Phenylethylamine	45.452	0.00014628	0.00024379	1.4067	0.24266	0.38377	1.3898	0.24875	0.44913
79	Adenosine 2'-phosphate	40.523	0.00021692	0.00035696	21.184	2.6868e-10	1.1643e-08	21.491	2.1915e-10	2.8489e-08
80	4-deoxypyridoxine	39.781	0.00023098	0.00037534	1.321	0.27486	0.38774	1.1325	0.35907	0.52153
81	Diphenylketone	35.818	0.00032893	0.00052791	1.3956	0.24665	0.38377	1.2358	0.31056	0.50971
82	Acetyllysine	34.947	0.00035704	0.00056604	5.3828	0.00070809	0.0038355	1.114	0.3684	0.52153
83	aldehydo-D-Xylose	31.588	0.0004983	0.00078047	0.53465	0.74874	0.77503	2.2475	0.068137	0.19842
84	Ethyl-2-butenoate	31.051	0.00052698	0.00081557	23.082	7.8682e-11	5.1143e-09	9.513	4.8994e-06	0.00012514
85	L-4-hydroxyglutamic semialdehyde	29.062	0.00065309	0.00099885	1.0261	0.41541	0.51431	0.73289	0.60309	0.70001
86	Gamma-Glutamylcysteine	26.834	0.00084261	0.0012737	11.015	1.0321e-06	1.6772e-05	2.3821	0.05544	0.1848
87	Nomega-L-argininosuccinic acid	24.966	0.0010573	0.0015454	2.3839	0.055284	0.12609	1.6124	0.17895	0.38933
88	D-Asparagine	24.962	0.0010578	0.0015454	8.3938	1.6929e-05	0.00023211	7.6658	3.9484e-05	0.00073328
89	S-Adenosylhomocysteine	24.961	0.001058	0.0015454	2.6665	0.035874	0.089685	1.5782	0.18836	0.39494
90	trans-4-Coumaric acid	24.669	0.0010975	0.0015852	3.1542	0.01712	0.044511	1.7054	0.15564	0.36847
91	8-amino-7-oxononanoate	24.27	0.0011546	0.0016494	1.6846	0.16059	0.29404	0.48756	0.78349	0.84176
92	1D-myo-inositol 1-phosphate	20.468	0.0019392	0.0027401	3.4515	0.01097	0.031691	3.6664	0.0079799	0.0546
93	Biotin	20.018	0.0020718	0.002896	1.8189	0.13109	0.25436	0.58014	0.7149	0.79433
94	Beta-Alanine	18.693	0.002534	0.0035044	1.9195	0.11251	0.22161	0.38457	0.8564	0.86978
95	Cytosine	17.584	0.0030241	0.0041383	1.3351	0.26932	0.38774	1.1997	0.32686	0.51195
96	Indane	17.273	0.0031824	0.0043095	3.3747	0.012301	0.033314	2.4349	0.051125	0.1749
97	4-Aminobenzoic acid	16.48	0.0036356	0.0048724	1.4572	0.22535	0.3662	1.5013	0.21113	0.4072
98	Homocysteine	15.943	0.0039894	0.005292	4.1839	0.0037571	0.013919	5.9793	0.00032132	0.0041771
99	Urea	14.363	0.0053133	0.0069771	4.8447	0.0014775	0.0066234	1.6097	0.17969	0.38933
100	4-Methylthiobutan-1-ol	13.533	0.0062303	0.0080994	4.4236	0.002668	0.011188	2.5939	0.040087	0.1466
101	3-Dehydroshikimic acid	13.108	0.006778	0.0087242	0.92243	0.47655	0.55314	6.8709	0.0001035	0.0016819
102	Saccharopine	8.6212	0.018819	0.02308	11.881	4.424e-07	8.216e-06	4.0613	0.0044836	0.033317
103	L-Carnitine	7.9433	0.02255	0.027397	18	2.5334e-09	8.2337e-08	2.6769	0.035308	0.14344
104	S8-succinyldihydrolipoamide	7.3961	0.026266	0.031616	6.0906	0.00027808	0.0020084	2.109	0.084242	0.23808
105	2-Methylthiomethyl-2-butenal	7.1936	0.027836	0.033198	5.2687	0.00082606	0.0041303	3.382	0.012168	0.06591
106	Nicotinic acid	7.1006	0.028597	0.033796	12.596	2.2534e-07	4.8823e-06	9.3607	5.7756e-06	0.00012514
107	Glutathione	5.0844	0.054155	0.061755	5.6952	0.00046655	0.0027569	1.527	0.20325	0.4072
108	Hypoxanthine	0.30821	0.59396	0.60799	29.268	2.2563e-12	2.9332e-10	13.529	9.6423e-08	3.1338e-06

## Sheet: Table S5
Table S5.
	Features that are well modelled by main effect Phenotype
	Peaks(mz/rt)	Leverage	SPE
1	L-Arginine	0.152486	0
2	L-Carnitine	0.126591	0
3	S8-succinyldihydrolipoamide	0.0653443	0
4	Adenosine	0.0642365	0
	Features that are well modelled by main effect Ethanol concentration
	Peaks(mz/rt)	Leverage	SPE
1	Adenosine	0.125579	4.75681
2	D-Isoleucine	0.122261	5.89451
3	Acetamidopropanal	0.0582413	6.95245
4	L-Phenylalanine	0.0555761	0.876397
5	Betaine	0.0542133	11.9443
6	D-Glutamine	0.0481758	5.57684
7	Beta-pseudouridine	0.0431032	1.87874
8	Piceatannol	0.0431002	1.87583
9	L-Arginine	0.0429929	17.7449
10	D-Methionine	0.0339762	0.147734
	Features that are well modelled by interaction effect between Phenotype and Ethanol concentration.
	Peaks(mz/rt)	Leverage	SPE
1	Tetradecanoylcarnitine	0.491075	6.63218
2	D-Isoleucine	0.131051	0.371711
3	Adenosine	0.125648	5.7197
4	PC150/1829Z	0.101428	1.46742
5	Betaine	0.0660493	1.59823
6	Acetamidopropanal	0.0624315	0.158818

## Sheet: Table S6
Table S6.
	Features that are well modelled by main effect Ethanol concentration
	Peaks(mz/rt)	Leverage	SPE
1	L-4-hydroxyglutamic semialdehyde	0.0610362	22.1411
2	Nicotinic acid	0.0421634	54.5262
3	L-Lysine	0.0419787	34.7794
4	Acetamidopropanal	0.0403597	14.9177
	Features that are well modelled by interaction effect between Phenotype and Ethanol concentration.
	Peaks(mz/rt)	Leverage	SPE
1	Adenosine	0.254561	4.49642
2	D-Isoleucine	0.169131	2.02326
3	Tetradecanoylcarnitine	0.157262	7.82512
4	L-Arginine	0.157151	14.7802
5	Acetylcarnitine DL	0.0892149	23.0919

## Sheet: Table S7
Table S7.
	Peaks(mz/rt)	t.stat	p.value	=-LOG10(p)	FDR
1	3-mercaptohexyl acetate	-15.422	3.4926e-22	21.457	4.5753e-20
2	Gamma-Glutamylcysteine	11.832	4.2335e-17	16.373	2.7729e-15
3	Citrulline	-11.341	2.3849e-16	15.623	1.0414e-14
4	N-acetyl-D-proline	-10.424	6.5068e-15	14.187	2.131e-13
5	N-Acetylputrescine	9.8373	5.6809e-14	13.246	1.4884e-12
6	L-Carnitine	9.5683	1.5517e-13	12.809	3.3879e-12
7	Glutathione	7.869	1.0159e-10	9.9931	1.9012e-09
8	S8-succinyldihydrolipoamide	7.311	8.799e-10	9.0556	1.4408e-08
9	Nomega-L-argininosuccinic acid	-7.2216	1.2436e-09	8.9053	1.8102e-08
10	Acetylcarnitine DL	-7.0387	2.5238e-09	8.5979	3.3062e-08
11	5'-Deoxyadenosine	-6.9391	3.7093e-09	8.4307	4.4174e-08
12	Acetyllysine	6.7478	7.7635e-09	8.1099	8.4752e-08
13	Ethyl methylthioacetate	5.9705	1.5246e-07	6.8168	1.5363e-06
14	Glycerylphosphorylethanolamine	-5.9465	1.6697e-07	6.7774	1.5624e-06
15	2-Dehydropantolactone	5.8151	2.7446e-07	6.5615	2.397e-06
16	Cytidine	-5.4029	1.2831e-06	5.8917	1.0506e-05
17	Ornithine	-5.2203	2.5167e-06	5.5992	1.9393e-05
18	Biotin	-5.1554	3.1919e-06	5.496	2.323e-05
19	L-Arginine	-5	5.6184e-06	5.2504	3.8737e-05
20	Ethyl-2-butenoate	-4.7972	1.1647e-05	4.9338	7.6285e-05
21	Indoleacetaldehyde	-4.7677	1.2941e-05	4.888	8.0725e-05
22	Pantothenic acid	4.5741	2.5646e-05	4.591	0.00015271
23	Adenosine 2'-phosphate	-4.4793	3.5711e-05	4.4472	0.0002034
24	Carvacrol	4.4047	4.6247e-05	4.3349	0.00025243
25	Nicotinic acid	4.2609	7.5711e-05	4.1208	0.00039673
26	Carnosine	-4.2435	8.0322e-05	4.0952	0.0004047
27	2-acetyl-1-pyrroline	-4.1717	0.00010241	3.9897	0.00049686
28	5'-Methylthioadenosine	-4.0598	0.00014899	3.8268	0.00069706
29	Spermidine	-3.8796	0.00026981	3.5689	0.0012188
30	Benzaldehyde-cyanohydrin	-3.866	0.00028206	3.5497	0.0012316
31	O-acetylcarnitinium	-3.8024	0.00034662	3.4601	0.0014648
32	maleylacetic acid	-3.7783	0.00037461	3.4264	0.0015335
33	Nicotinamide ribotide	-3.7575	0.00040043	3.3975	0.0015896
34	1-Pyrroline-5-carboxylic acid	-3.7106	0.0004652	3.3324	0.0017924
35	Xanthine	3.6718	0.00052639	3.2787	0.0019702
36	S-3-methyl-2-oxovalerate	-3.5546	0.00076076	3.1188	0.0027409
37	Benzothiazole	-3.549	0.00077415	3.1112	0.0027409
38	Ethyl methionate	-3.3539	0.001409	2.8511	0.0048574
39	Guanosine	-3.0648	0.0033035	2.481	0.011096
40	LysoPC100	-3.0444	0.0035019	2.4557	0.011469
41	5-Hydroxylysine	-3.011	0.0038522	2.4143	0.012308
42	Niacinamide	-2.9755	0.0042595	2.3706	0.013286
43	5-Amino-6-ribitylamino uracil	-2.9547	0.0045169	2.3452	0.013761
44	1D-myo-inositol 1-phosphate	-2.9294	0.004848	2.3144	0.014434
45	Adenine	-2.9032	0.0052161	2.2827	0.015087
46	caprate	-2.8976	0.0052976	2.2759	0.015087
47	L-methionine R-S-oxide	-2.8852	0.0054829	2.261	0.015282
48	4-Allyl-2-6-dimethyoxphenol	-2.8579	0.0059127	2.2282	0.016137
49	Glycerophosphocholine	-2.7725	0.0074666	2.1269	0.019962
50	DL-Pipecolic acid	-2.7278	0.0084225	2.0746	0.022057
51	L-Cystathionine	-2.7159	0.0086943	2.0608	0.022057
52	D-Asparagine	-2.7133	0.0087554	2.0577	0.022057
53	Dimethyl-L-arginine	-2.673	0.0097463	2.0112	0.02409
54	Biphenyl	-2.6451	0.010491	1.9792	0.025451
55	Piceatannol	-2.546	0.013576	1.8672	0.031797
56	Beta-pseudouridine	-2.5455	0.013593	1.8667	0.031797
57	trans-4-Coumarate	-2.5234	0.014386	1.8421	0.03302
58	L-4-hydroxyglutamic semialdehyde	2.5171	0.014619	1.8351	0.03302
59	4-Ethyl-2-isopropyl-5-methylthiazole	-2.4586	0.016955	1.7707	0.037646
60	Thiamine	-2.4433	0.017619	1.754	0.038468
61	4-deoxypyridoxine	-2.4324	0.018106	1.7422	0.038883
62	N-Acetyl-D-tyrosine	-2.3667	0.021307	1.6715	0.044745
63	Diethylsulfide	2.3627	0.021519	1.6672	0.044745
64	8-amino-7-oxononanoate	-2.3483	0.02229	1.6519	0.045625

## Sheet: Table S8
Table S8.
	Peaks(mz/rt)	t.stat	p.value	=-LOG10(p)	FDR
1	Pyridoxine	-20.465	3.2586e-28	27.487	4.2362e-26
2	Spermidine	-17.565	6.8386e-25	24.165	2.7706e-23
3	5-Hydroxylysine	-17.555	7.0268e-25	24.153	2.7706e-23
4	2-Pentylthiophene	-17.454	9.3194e-25	24.031	2.7706e-23
5	5-Amino-6-ribitylamino uracil	-17.32	1.3569e-24	23.867	2.7706e-23
6	Ethanolamine	-17.281	1.5155e-24	23.819	2.7706e-23
7	caprate	-17.262	1.5983e-24	23.796	2.7706e-23
8	1-Pyrroline-5-carboxylic acid	-17.239	1.705e-24	23.768	2.7706e-23
9	L-methionine R-S-oxide	-17.121	2.3857e-24	23.622	3.446e-23
10	4-Allyl-2-6-dimethyoxphenol	-16.947	3.907e-24	23.408	5.0792e-23
11	Thiamine	-16.566	1.1695e-23	22.932	1.3821e-22
12	L-Cystathionine	-16.503	1.4064e-23	22.852	1.5236e-22
13	maleylacetic acid	-16.465	1.568e-23	22.805	1.568e-22
14	Biphenyl	-16.424	1.7719e-23	22.752	1.6453e-22
15	trans-4-Coumarate	-16.024	5.7351e-23	22.241	4.9704e-22
16	Protoporphyrinogen IX	-15.552	2.3554e-22	21.628	1.9137e-21
17	Beta-pseudouridine	-15.464	3.072e-22	21.513	2.2357e-21
18	Piceatannol	-15.462	3.0956e-22	21.509	2.2357e-21
19	S-D-Lactoylglutathione	-15.398	3.7559e-22	21.425	2.5698e-21
20	N-Acetyl-D-tyrosine	-15.32	4.764e-22	21.322	3.0966e-21
21	Niacinamide	-15.219	6.4739e-22	21.189	4.0077e-21
22	Benzothiazole	-14.376	8.947e-21	20.048	5.2869e-20
23	e-Linalool oxide	-13.758	6.4798e-20	19.188	3.6625e-19
24	Diaminopimelic acid	-13.258	3.3283e-19	18.478	1.8028e-18
25	N-acetyl-D-proline	-13.186	4.2279e-19	18.374	2.1985e-18
26	Pantetheine 4'-phosphate	-13.025	7.2076e-19	18.142	3.6038e-18
27	LysoPC100	-12.178	1.2759e-17	16.894	6.143e-17
28	2-phenylbut-2-enal	11.78	5.083e-17	16.294	2.36e-16
29	Ethylcinnamate	-11.387	2.0254e-16	15.693	9.0793e-16
30	Glycerophosphocholine	-10.67	2.6548e-15	14.576	1.1504e-14
31	4-methylumbelliferone	-10.607	3.3361e-15	14.477	1.399e-14
32	S-3-methyl-2-oxovalerate	-10.559	3.982e-15	14.4	1.6177e-14
33	Betaine	-10.224	1.3548e-14	13.868	5.3371e-14
34	N-Acetylputrescine	9.7351	8.315e-14	13.08	3.1793e-13
35	5'-Methylthioadenosine	-9.6647	1.0815e-13	12.966	4.0169e-13
36	O-acetylcarnitinium	-9.5494	1.6658e-13	12.778	6.0154e-13
37	5-aminolevulinate	-9.531	1.7852e-13	12.748	6.2724e-13
38	L-Arginine	-9.3631	3.3565e-13	12.474	1.1483e-12
39	D-Glutamine	-9.0866	9.547e-13	12.02	3.1823e-12
40	1-pyrroline-3-hydroxy-5-carboxylic acid	-8.6651	4.7533e-12	11.323	1.5448e-11
41	Adenine	-8.452	1.0754e-11	10.968	3.4098e-11
42	Cinnamaldehyde	-8.4453	1.1034e-11	10.957	3.4154e-11
43	Diethylsulfide	-8.1845	3.0067e-11	10.522	9.0902e-11
44	8-amino-7-oxononanoate	-8.1495	3.4411e-11	10.463	1.0167e-10
45	Diisopropyl sulfide	-8.085	4.4117e-11	10.355	1.2745e-10
46	D-glucitol	-7.9174	8.4253e-11	10.074	2.3811e-10
47	D-Serine	-7.7757	1.4569e-10	9.8366	4.0298e-10
48	Cytidine	-7.7698	1.4903e-10	9.8267	4.0363e-10
49	Acetylcarnitine DL	-7.6932	2.004e-10	9.6981	5.3167e-10
50	Ureidosuccinic acid	-7.6866	2.0558e-10	9.687	5.3452e-10
51	Cinnamic acid	-7.515	3.9945e-10	9.3985	1.0182e-09
52	L-Lysine	-7.2466	1.1291e-09	8.9473	2.8227e-09
53	3-indol-3-ylpyruvic acid	-7.2327	1.1914e-09	8.924	2.9222e-09
54	L-gamma-Glutamyl-L-alanine	-6.9968	2.9679e-09	8.5275	7.145e-09
55	5'-Deoxyadenosine	-6.7523	7.6315e-09	8.1174	1.8038e-08
56	Citrulline	-6.743	7.9088e-09	8.1019	1.836e-08
57	D-Methionine	-6.6806	1.0059e-08	7.9974	2.2942e-08
58	Pyridoxamine	-6.5224	1.8499e-08	7.7329	4.1463e-08
59	Ethyl methylthiopropanoate	-6.4946	2.0582e-08	7.6865	4.5349e-08
60	D-Asparagine	-6.4642	2.3136e-08	7.6357	5.0129e-08
61	Acetamidopropanal	-6.2266	5.75e-08	7.2403	1.2254e-07
62	Adenosine	-6.2086	6.1572e-08	7.2106	1.291e-07
63	Phenylethylamine	-6.068	1.0527e-07	6.9777	2.1722e-07
64	Glycine	-5.9152	1.8799e-07	6.7259	3.8185e-07
65	L-Tyrosine	-5.7218	3.8995e-07	6.409	7.799e-07
66	Acetyllysine	5.6206	5.7022e-07	6.244	1.1232e-06
67	Nomega-L-argininosuccinic acid	-5.4142	1.2307e-06	5.9099	2.3879e-06
68	L-Phenylalanine	-5.3858	1.3672e-06	5.8642	2.6138e-06
69	aldehydo-D-Xylose	-5.3711	1.4433e-06	5.8406	2.7193e-06
70	Ornithine	-5.2281	2.4458e-06	5.6116	4.5422e-06
71	D-Histidine	-5.1821	2.8951e-06	5.5383	5.301e-06
72	4-deoxypyridoxine	-5.1153	3.6952e-06	5.4324	6.6719e-06
73	DL-Pipecolic acid	-5.0395	4.8694e-06	5.3125	8.6715e-06
74	L-4-hydroxyglutamic semialdehyde	-4.8415	9.9432e-06	5.0025	1.7468e-05
75	4-Hydroxy-L-threonine	-4.8051	1.1326e-05	4.9459	1.9632e-05
76	Glycerylphosphorylethanolamine	-4.7705	1.2812e-05	4.8924	2.1916e-05
77	4-Aminobenzoic acid	-4.7665	1.2998e-05	4.8861	2.1944e-05
78	Guanosine	-4.7626	1.3176e-05	4.8802	2.196e-05
79	Nicotinamide ribotide	-4.7304	1.4776e-05	4.8304	2.4301e-05
80	L-Aspartic acid	-4.727	1.4954e-05	4.8252	2.4301e-05
81	2-Aminoacrylic acid	-4.4956	3.3742e-05	4.4718	5.4153e-05
82	D-Isoleucine	-4.3965	4.7558e-05	4.3228	7.5397e-05
83	S-Adenosylhomocysteine	-4.3597	5.3994e-05	4.2677	8.4569e-05
84	1D-myo-inositol 1-phosphate	-3.9049	0.00024843	3.6048	0.00038448
85	trans-4-Coumaric acid	-3.868	0.00028019	3.5526	0.00042852
86	1-Heptanol	-3.8305	0.00031649	3.4996	0.00047842
87	Urea	-3.7976	0.00035204	3.4534	0.00052604
88	Diphenylketone	-3.5898	0.00068148	3.1665	0.0010067
89	2-Dehydropantolactone	3.3633	0.0013694	2.8635	0.0020003
90	Beta-Alanine	-3.3483	0.0014327	2.8438	0.0020694
91	Biotin	-3.3344	0.0014942	2.8256	0.0021346
92	5-Aminolevulinic acid	-3.2065	0.0021871	2.6601	0.0030905
93	L-Tryptophan	-3.1784	0.0023756	2.6242	0.0033206
94	Ethyl-2-butenoate	-3.1748	0.002401	2.6196	0.0033206
95	D-Threonine	-3.0893	0.0030782	2.5117	0.0042122
96	Adenosine 2'-phosphate	-3.0694	0.0032596	2.4868	0.0044141
97	4-Vinylphenol	-2.9274	0.0048757	2.312	0.0065344
98	4-Glutamylamino butanoate	-2.9017	0.0052384	2.2808	0.0069489
99	Pantothenic acid	2.8563	0.0059388	2.2263	0.0077985
100	Indane	-2.8193	0.0065744	2.1821	0.0085468
101	Gamma-Glutamylcysteine	2.7506	0.0079216	2.1012	0.010196
102	aminoacetaldehyde	-2.7457	0.008027	2.0954	0.01023
103	3-Dehydroshikimic acid	-2.6747	0.0097038	2.0131	0.012248
104	2-Methylthiomethyl-2-butenal	-2.5164	0.014646	1.8343	0.018308
105	4-Methylthiobutan-1-ol	-2.4004	0.019605	1.7076	0.024272
106	Glucosan	-2.2757	0.026573	1.5756	0.032589
107	S8-succinyldihydrolipoamide	-2.2327	0.029445	1.531	0.035774
108	Saccharopine	-2.1679	0.034283	1.4649	0.041266

## Sheet: Table S9
Table S9.
	Total	Expected	Hits	Raw p	=-LOG(p)	Holm adjust	FDR	Impact
Nicotinate and nicotinamide metabolism	12	0.54422	3	0.014312	4.2467	1	1	0.32345
Arginine biosynthesis	18	0.81633	3	0.043928	3.1252	1	1	0.29273
beta-Alanine metabolism	11	0.49887	2	0.08516	2.4632	1	1	0
Arginine and proline metabolism	25	1.1338	3	0.099518	2.3074	1	1	0.36646
Glutathione metabolism	26	1.1791	3	0.10907	2.2158	1	1	0.04418
Biotin metabolism	13	0.58957	2	0.11411	2.1706	1	1	0.12766
Riboflavin metabolism	11	0.49887	1	0.40161	0.91226	1	1	0
Glycerophospholipid metabolism	32	1.4512	2	0.43189	0.83958	1	1	0.11456
Purine metabolism	62	2.8118	3	0.54465	0.60762	1	1	0.02026
Cysteine and methionine metabolism	41	1.8594	2	0.56614	0.56892	1	1	0.15586
Histidine metabolism	18	0.81633	1	0.56991	0.56227	1	1	0
Thiamine metabolism	18	0.81633	1	0.56991	0.56227	1	1	0.29208
Pantothenate and CoA biosynthesis	20	0.90703	1	0.60884	0.4962	1	1	0.12467
Inositol phosphate metabolism	22	0.99773	1	0.64432	0.43956	1	1	0
Phosphatidylinositol signaling system	26	1.1791	1	0.70612	0.34798	1	1	0
Tryptophan metabolism	30	1.3605	1	0.7574	0.27786	1	1	0
Glycine, serine and threonine metabolism	32	1.4512	1	0.77966	0.2489	1	1	0
Aminoacyl-tRNA biosynthesis	46	2.0862	1	0.88839	0.11834	1	1	0

## Sheet: Table S10
Table S10.
	Total	Expected	Hits	Raw p	=-LOG(p)	Holm adjust	FDR	Impact
beta-Alanine metabolism	11	0.8356	4	0.0066915	5.0069	0.48848	0.31332	0.5
Arginine biosynthesis	18	1.3673	5	0.008584	4.7579	0.61805	0.31332	0.34728
Glycine, serine and threonine metabolism	32	2.4308	6	0.028705	3.5507	1	0.63687	0.2019
Glutathione metabolism	26	1.9751	5	0.040907	3.1964	1	0.63687	0.14458
Vitamin B6 metabolism	11	0.8356	3	0.044479	3.1127	1	0.63687	0.0641
Aminoacyl-tRNA biosynthesis	46	3.4943	7	0.052346	2.9499	1	0.63687	0
Lysine biosynthesis	16	1.2154	3	0.11508	2.1621	1	1	0.04651
Cyanoamino acid metabolism	8	0.60771	2	0.11822	2.1352	1	1	0
Ubiquinone and other terpenoid-quinone biosynthesis	2	0.15193	1	0.14624	1.9225	1	1	0
Pantothenate and CoA biosynthesis	20	1.5193	3	0.18928	1.6645	1	1	0.23359
Cysteine and methionine metabolism	41	3.1145	5	0.1939	1.6404	1	1	0.15586
Phenylalanine, tyrosine and tryptophan biosynthesis	21	1.5952	3	0.20948	1.5631	1	1	0.02144
Nicotinate and nicotinamide metabolism	12	0.91156	2	0.2298	1.4705	1	1	0.19876
Porphyrin and chlorophyll metabolism	23	1.7472	3	0.25119	1.3815	1	1	0.11455
Biotin metabolism	13	0.98753	2	0.25902	1.3509	1	1	0.12766
Monobactam biosynthesis	4	0.30385	1	0.27136	1.3043	1	1	0
Atrazine degradation	4	0.30385	1	0.27136	1.3043	1	1	0.5
Arginine and proline metabolism	25	1.8991	3	0.29405	1.224	1	1	0.36646
Lysine degradation	15	1.1395	2	0.31747	1.1474	1	1	0.2
Thiamine metabolism	18	1.3673	2	0.40294	0.90897	1	1	0.29208
Phenylalanine metabolism	7	0.53175	1	0.42592	0.85349	1	1	0
Glycerophospholipid metabolism	32	2.4308	3	0.44449	0.81083	1	1	0.12289
Alanine, aspartate and glutamate metabolism	22	1.6712	2	0.50856	0.67617	1	1	0.1259
Riboflavin metabolism	11	0.8356	1	0.58281	0.53989	1	1	0
Fructose and mannose metabolism	14	1.0635	1	0.67196	0.39755	1	1	0
Tyrosine metabolism	15	1.1395	1	0.69728	0.36056	1	1	0
Purine metabolism	62	4.7098	4	0.71206	0.3396	1	1	0.00639
Propanoate metabolism	19	1.4433	1	0.78069	0.24758	1	1	0
Inositol phosphate metabolism	22	1.6712	1	0.82795	0.1888	1	1	0
Pyruvate metabolism	23	1.7472	1	0.84136	0.17274	1	1	0
Folate biosynthesis	23	1.7472	1	0.84136	0.17274	1	1	0.05618
Methane metabolism	23	1.7472	1	0.84136	0.17274	1	1	0.07942
Phosphatidylinositol signaling system	26	1.9751	1	0.87569	0.13274	1	1	0
Glyoxylate and dicarboxylate metabolism	26	1.9751	1	0.87569	0.13274	1	1	0.10442
Tryptophan metabolism	30	2.2789	1	0.91033	0.093947	1	1	0.07752
Pyrimidine metabolism	34	2.5828	1	0.93542	0.06676	1	1	0.03597
